# Supplementary material for: Drug Target Identification with Machine Learning: How to Choose Negative Examples
Source: Int J Mol Sci. 2021 May 12;22(10):5118. doi: 10.3390/ijms22105118 (PMC8151112; doi:10.3390/ijms22105118)
Supplement: Supplementary file 1 [file ijms-22-05118-s001.zip]

Archive with 1 entries (1 files):
- ijms-1182453-supplementary.pdf
